# Supplementary material for: Comparative Efficacy of Tyrosine Kinase Inhibitors and Antibody–Drug Conjugates in HER2-Positive Metastatic Breast Cancer Patients with Brain Metastases: A Systematic Review and Network Meta-Analysis
Source: Cancers (Basel). 2022 Jul 11;14(14):3372. doi: 10.3390/cancers14143372 (PMC9321046; doi:10.3390/cancers14143372)
Supplement: Supplementary file 1 [file cancers-14-03372-s001.zip]

Archive with 1 entries (1 files):
- cancers-1805528-supplementary.pdf
